# Supplementary material for: Gaze Behavior in One-Handed Catching and Its Relation with Interceptive Performance: What the Eyes Can't Tell
Source: PLoS One. 2015 Mar 20;10(3):e0119445. doi: 10.1371/journal.pone.0119445 (PMC4368737; doi:10.1371/journal.pone.0119445)
Supplement: S1 DataSet — The data file is in Matlab format (.mat) and contains a data structure with, for each subject and for each trial: 1) the gaze coordinates estimated from the eye-tracker recordings as specified in the Methods; 2) the head, the body, and the ball data recorded with the Vicon Motion capture system; 3) the information about the trial characteristics (i.e. the T—Z condition, the catching score, and the launch and impact time events). (ZIP) [file pone.0119445.s001.zip]

Archive with 2 entries (2 files):
- Supporting_Information/data.mat
- Supporting_Information/ReadMe.pdf
